# Supplementary material for: A Tuneable and Easy-to-Prepare SERS Substrate Based on Ag Nanorods: A Versatile Tool for Solution and Dry-State Analyses
Source: Nanomaterials (Basel). 2024 Nov 11;14(22):1808. doi: 10.3390/nano14221808 (PMC11597580; doi:10.3390/nano14221808)
Supplement: Supplementary file 1 [file nanomaterials-14-01808-s001.zip]

Archive with 1 entries (1 files):
- nanomaterials-3198156-supplementary.pdf
